# Supplementary material for: Uncovering the Targets of Pueraria Associated with Programmed Cell Death and the Construction of a Diagnostic Model in Septic Cardiomyopathy
Source: Biomedicines. 2026 May 14;14(5):1114. doi: 10.3390/biomedicines14051114 (PMC13205065; doi:10.3390/biomedicines14051114)
Supplement: Supplementary file 1 [file biomedicines-14-01114-s001.zip]

Archive with 2 entries (2 files):
- Supplementary Method.pdf
- Supplementary Tables.xlsx
