# Supplementary material for: Uncovering the Targets of Pueraria Associated with Programmed Cell Death and the Construction of a Diagnostic Model in Septic Cardiomyopathy
Source: Biomedicines. 2026 May 14;14(5):1114. doi: 10.3390/biomedicines14051114 (PMC13205065; doi:10.3390/biomedicines14051114)
Supplement: Supplementary file 1 [file biomedicines-14-01114-s001.zip › Supplementary Tables.xlsx]

## Sheet: Table S1
Table S1. The introduction of 1515 genes related to each PCD type.
Apoptosis	Pyroptosis	Ferroptosis	Autophagy	Necroptosis	Cuproptosis	Disufidptosis	Parthanatos	Entotic cell death	Netotic cell death	Lysosome-dependent cell death	Alkaliptosis	Oxeiptosis	Zinc-dependent cell death
AATF	BAKL	ABCCI	ABL1	GLUD1	FDX1	GYS1	PARP	AMPK	ELANE	ABCA2	IKBKB	PGAM5	SLC39A1
ABLI	BAX	ACACA	ABL2	GLUD2	LIAS	NDUFS1	MIF	ATG5	MMP1	ABCB9	NFKB1	KEAPI	SLC39A2
ACAA2	CASP1	ACO1	ACER2	ALOX15	LIPT1	OXSM	AIFM1	ATG7	MPO	ACP2	CA9	AIFM1	SLC39A3
ACKR3	CASP3	ACSF2	ADRA1A	FTH1	DLD	LRPPRC	HSP70	BECN1	CAMP	ACP5	CHUK	NRF2	SLC39A4
ACVRI	CASP4	ACSL1	ADRB2	PYG	DLAT	NDUFA11	PAAN	CDC42	PADI4	ADGRE2	IKBKG	AIRE	SLC39A5
ACVKIB	CASP5	ACSL3	AKT1	CAPN1	PDHAl	NUBPL	ARH3	CDH1	EIPA	AGA	NFKBIA		SLC39A6
ADQRAI	CASP6	ACSL4	AMBRA1	CASP1	PDHB	NCKAP1	RNF146	CTNNA1	NCX1	AP1B1	RELA		SLC39A7
AFW	CASP8	ACSL5	ATF6	GLNA	MTF1	RPN1	ADPRHL2	CYBB	MIA	AP1G1			SLC39A8
4GT	CASP9	ACSL6	ATG101	BAX	GLS	SLC3A2	OGG1	MYH14		AP1M1			SLC39A9
AGTR2	CHMP2A	AIFM2	ATG13	BCL2	CDKN2A	SLC7A11		PI3KC3		AP1M2			SLC39A10
AlEM1	CHMP2B	AKR1C1	ATG14	FADD	GCSH	FLNA		RHOA		AP1S1			SLC39A11
AKT1	CHMP3	AKR1C2	ATG2A	RIPK1	ATP7A	FLNB		RNF146		AP1S2			SLC39A12
4XX.A6	CHMP4A	AKK1C3	ATG2B	TNF	ATP7B	MYH9		ROCK		AP1S3			SLC39A13
AFAFT	CHMP4B	ALOX12	ATG5	TNFRSF1A	SLC31Al	TLN1		RUBCN		AP3B1			SLC39A14
AFPLI	CHMP4C	ALOX15	ATG7	TRADD		ACTB		UVRAG		AP3B2			SLC30A1
AR	CHMP6	ALOX5	ATM	TRAF2		MYL6				AP3D1			SLC30A2
ARHGEF2	CHMP7	ATG5	ATP13A2	PPIA		MYH10				AP3M1			SLC30A3
ARLEIPS	CYCS	ATG7	ATP6V0A1	CAPN2		CAPZB				AP3M2			SLC30A4
AFMC10	ELANE	ATP5MC3	ATP6V0A2	HSP90A		DSTN				AP3S1			SLC30A5
ARRB2	GPX4	BACHI	ATP6V0B	IL1A		IQGAP1				AP3S2			SLC30A6
ASAH2	GSDMB	CARS	ATP6V0C	TNFSF6		ACTN4				AP4B1			SLC30A7
ATF3	GSDMC	CBS	ATP6V0D1	TNFRSF6		PDLIM1				AP4E1			SLC30A8
ATF4	GSDMD	CD44	ATP6V0D2	CASP8		CD2AP				AP4Ml			SLC30A9
ATM	GSDME	CHACl	ATP6V0E1	INK		INF2				AP4S1			SLC30A10
ATP2A1	GZMB	CISD1	ATP6V0E2	JAK2						ARF1
ATP2A3	HMGB1	CP	ATP6V1A	CAMK2						ARL8B
ATP5IFI	IL18	CRYAB	ATP6V1B1	IL1B						ARSA
AVP	IL1A	CS	ATP6V1B2	IFNG						ARSB
BAD	IL1B	CYBB	ATP6V1C1	STAT3						ARSG
BAG3	IRF1	DPP4	ATP6V1C2	IRF9						ASAH1
BAG5	IRF2	EMC2	ATP6V1D	TNFSF10						ATP10B
BAG6	NLRC4	FADS2	ATP6V1E1	TNFRSF10A						ATP13A2
AKL	NLRP1	FANCD2	ATP6V1E2	TNFRSF10B						ATP6AP1
BA	NLRP2	FDFT11	ATP6V1G1	CFLAR						ATP6V0A1
BBC3	NLRP3	FTH1	ATP6V1G2	XIAP						ATF6V0A2
BCAP31	NLRP6	FTI	ATP6V1H	BID						ATP6V0A4
BCL10	NLRP7	FTMT	AUP1	AIFM1						ATP6V0B
CL2	NOD1	G6PD	BAD	TRPM7						ATP6V0C
BCL2A1	PLCG1	GCLC	BAG3	IFNAR1						ATPGVOD1
BCL2L1	PJVK	GCLM	BCL2	IFNAR2						ATPGVOD2
BCL2L10	PRKACA	GLS2	BCL2L11	IFNGR1						ATP6V1H
BCL2L11	PYCARD	GOT1	BECN1	IFNGR2						BLK
BCL2L12	SCAF11	GPX4	BMF	TLR3						BLOC1S1
BCL2L14	TINAP	GSS	BNIP3	TIRP						BLOC1S2
BCL2L2	TNF	HMGCR	BNIP3L	IFNA						BORCS5
BCL3	TP53	HMOX1	BOK	IFNB						BORCS6
BCLAF1	TP63	HSBP1	C9orf72	TRIE						BTK
BDKRB2	AIM2	HSPB1	CALCOCO2	VDAC1						C12orf4
BDNF	GSDMA	IREB2	CAMKK2	SLC25A4S						CBL
BECN1	IL6	KEAP1	CAPN1	PPID						CD164
BID	NOD2	LPCAT3	CAPNS1	CYLD						CD300A
BIK	TIRAP	MAPILC3A	CASP1	RIPK3						CD63
BIRC6		MAPLLC3B	CASP3	MLKL						CD68
BLOC1S2		MAPILC3C	CDC37	TRAF5						CD84
BMF		MI1G	CDK5	TLR4						CHGA
BMP4		NCOA4	CDK5R1	RBCK1						CLN3
BMP5		NFE2L2	CHMP4A	HMGB1						CLN5
BMFRIB		NFS1	CHMP4B	JAK1						CLNK
BMIP3		NOX1	CISD2	JAK3						CLTA
BNIP3L		NQO1	CLEC16A	TYK2						CLTB
BOK		NRF2	CLN3	STAT1						CLIC
BRCAl		OTUB1	CLU	STAT2						CLTCL1
BRCAl		PCBP1	CPTP	STAT4						CLU
BRSK2		PCBP2	CSNK2A2	STAT5A						CPLX2
BIK		PEBP1	CTSA	STAT5B						CTNS
CAAP1		PGD	CTTN	STAT6						CTSA
CASP1		PHKG2	DAP	H2A						CTSB
CASP10		PRNP	DAPK1	TNFAIP3						CTSC
CASP12		PROM2	DAPK2	RNF31						CTSD
CASP2		PTGS2	DAPK3	CHMP2A						CTSE
CASP3		RPL8	DAPL1	CHMP2B						CTSF
CASP4		SATl	DCN	VPS24						CISG
CASP5		SAT2	DDIT3	CHMP4A						CTSH
CASP8		SLC11A2	DDRGK1	CHMP4B						CTSK
CASP8AP2		SLC1A5	DEPDC5	CHMP6						CTSL
CASP9		SLC39A14	DEPP1	VPS4						CTSO
CAV1		SLC39A8	DHRSX	CHMP1						CTSS
CCAR2		SLC3A2	DNMIL	CHMP5						CTSV
CCK		SLC40A1	DRAM1	SMPD1						CTSW
CD14		SLC7A11	DRAM2	PYCARD						CTSZ
CD24		SQLE	EEF1Al	NLRP3						DEF8
CD27		STEAP3	EEF2Al	ZBP1						DNASE2
CD28		TF	EIF2AK4	IL33						DNASE2B
CD38		TFRC	EIF4G1	FTL						ENTPD4
CD3E		TP53	EIF4G2	SQSTM1						FAM98A
CD44		VDAC2	ELAPOR1	VDAC2						FER
CD5		VDAC3	EP300	VDAC3						FES
CD70		ZEB1	EPM2A	CHMP7						FGR
CD74			ERCC4	PGAM5						FLCN
CDIP1			ERN1	BIRC2						FOXF1
CDKNIA			EXOC1	BIRC3						FTH1
CDKN2D			EXOC4	EIF2AK2						FTL
CEBPB			EX0C7	PLA2G4						FUCAl
CFLAR			EXOC8	DNM1L						CAA
CHAC1			FBXL2	SPATA2						GAB2
CHCHD10			FBXO7	FAF1						GALC
CHEK2			FBXW7	SHARPIN						GALNS
CIB1			FEZ1	NOX2						GATA2
CIDEB			FEZ2	USP21						GBA
CLU			FLCN	PARP1						GCC2
COA8			FOXK1	CHMP4C						GGA1
COL2A1			FOXK2							GGA2
CRADD			FOXO1							GGA3
CREB3			FOX03							GLA
CREB3Ll			FTH1							GLB1
CRH			FTL							GM2A
CRIP1			FYCO1							GNPTAB
CSF2			FZD5							GNPTG
CSNK2A1			GAPDH							GNS
CSNK2A2			GATA4							GUSB
CTH			GBA							HDAC6
CTNNA1			GFAP							HEXA
CTSC			GNAI3							HEXB
CTTN			GOLGA2							HGS
CULl			GPR137							HGSNAT
CUL2			GPR137B							HMOX1
CUL3			GPSM1							HPS6
CUL4A			GSK3A							HSPA8
CUL5			CSK3B							HYAL1
CX3CL1			HAX1							IDS
CX3CR1			HDAC6							IDUA
CKCL12			HERC1							IGF2R
CYLD			HGF							IL13
CYP1B1			HIF1A							IL13RA2
DAB2IP			HMGB1							II4
DAP			HMOX1							IL4R
DAP3			HSP90AA1							KIF1B
DAPK1			HSPA8							KIT
DAPK2			HSPB1							KXD1
DAPK3			HSPB8							LAMP1
DAPL1			HTR2B							LAMP2
DAXX			HTRA2							LAMP3
DBH			HTT							LAMTOR1
DCC			HUWE1							LAPTM4A
DDIAS			IFI16							LAPTM4B
DDIT3			IFNG							LAPTM5
DDIT4			IKBKG							LAT
DDX3X			IL10							LAT2
DDX47			IL10RA							LGALS9
DDX5			IL4							LGMN
DEDD			IRGM							LIPA
DEDD2			ITPR1							LRRK2
DELE1			KAT5							LYN
DEPTOR			KAT8							MM6PR
DIABLO			KDM4A							MAN2B1
DIDO1			KDR							MANBA
DNAJA1			KEAP1							MAP1LC3A
DNAJ10			KIF25							MAP6
DNM1L			KLHL22							MCOLN1
DPF2			KLHL3							MFDS8
DYRK2			LACRT							MILR1
E2F1			LAMP1							MRGPRX2
E2F2			LAMP2							MT3
EDA2R			LAMP3							MYH9
EIF2AK3			LAMTOR1							NAGA
ELL3			LAMTOR2							NAGLU
ENO1			LAMTOR3							NAGPA
EP300			LAMTOR4							NAPSA
EPHA2			LAMTOR5							NCOA4
EPO			LARP1							NDEL1
ERBB3			LEP							NEDD4
ERCC6			LEPR							NEU1
ERN1			LGALS8							NPC1
ERN2			LRRK2							NPC2
ERO1A			LRSAM1							NR4A3
ERP29			LZTS1							PDPK1
EYA1			MAP1LC3A							PIK3C3
EYA2			MAP1LC3B							PIK3CD
EYA3			MAP1LC3C							PIK3CG
EYA4			MAP3K7							PIP4K2A
FADD			MAPK15							PIP4K2B
FAF1			MAPK3							PIP4P1
FAIM			MAPK8							PLA2G15
FAIM2			MAPT							PLA2G3
FAM162A			MCLl							PLEKHM1
FAS			MEFV							PLEKHM2
FASLG			MET							PPT1
FASTK			MFN2							PPT2
FBH1			MFSD8							PSAP
FBXW7			MID2							PASPL1
FEM1B			MIR199A1							PTGDR
FGA			MIRLET7B							PTGDS
FGB			MLST8							RAB34
FGF10			MT3							RAB3A
FGFR1			MICL1							RAB7A
FGFR3			MTDH							RAC2
FGG			MTM1							RUBCNL
FHIT			MTMR3							S100A13
FIGNL1			MTMR4							SCARB2
FIS1			MTMR8							SGSH
FNIP2			MTMR9							SLC11A1
FXN			MTOR							SLC11A2
FYN			NCOA4							SLC17A5
FZD9			NEDD4							SMPD1
G0S2			NLRP6							SNAP23
GABARAP			NOD1							SNAPIN
GATA1			NOD2							SNX16
GATA4			NPC1							SNX4
GCLM			NPRL2							SORL1
GDNF			NRBP2							SORT1
GFRAL			NUPR1							SPAG9
GGCT			OPTN							SPHK2
GHITM			ORMDL3							SQSTM1
GNAI2			OSBPL7							STXBP1
GNAI3			PAFAH1B2							STXBP2
GPER1			PARK7							SUMF1
GPX1			PHB2							SYK
GRINA			PHF23							SYTL4
GSDME			PIK3C2A							TCIRG1
GSK3A			PIK3C3							TFEB
GSK3B			PIK3CA							TMEM106B
GSKIP			PIK3CB							TPP1
GSTP1			PIK3R2							UNC13D
GZMB			PIM2							VAMP7
HDAC1			PINK1							VAMP8
HERPUD1			PIP4K2A							VPS33A
HGF			PIP4K2B							VPS33B
HICl			PIP4K2C							VPS4A
HIF1A			PJVK							WASH3P
HINT1			PLEKHF1							ZFYVE16
HIP1			PLK2
HIP1R			PLK3
HIPK1			POLDIP2
HIPK2			PRKAA1
HMGB2			PRKAA2
HMOX1			PRKAB1
HNRNPK			PRKAB2
HRAS			PRKACA
HRK			PRKAG1
HSPA1A			PRKAG2
HSPA1B			PRKAG3
HSPB1			PRKD1
HTRA2			PRKN
HTT			PSAP
HYAL2			PTPN22
HYOU1			PYCARD
ICAM1			QSOX1
IFI16			RAB39B
IFI27			RAB3GAP1
IFI27L1			RAB3GAP2
IFI27L2			RAB7A
IF16			RAB8A
IFNB1			RALB
IFNG			RASIP1
IGF1			RB1CC1
IKBKE			RETREG1
IL12A			RETREG3
IL19			RHEB
IL1A			RIPK2
IL1B			RMC1
IL2			RNF152
IL20RA			RNF41
IL33			RNF5
IL4			ROCK1
IL6R			RPTOR
IL7			RRAGA
INCA1			RRAGB
ING2			RRAGC
ING5			RRAGD
INHBA			RUBCN
INHBB			RUFY4
INS			SCFD1
ITGA6			SCOC
ITGAM			SEC22B
ITGAV			SESN1
ITM2C			SESN2
ITPR1			SESN3
ITPRIP			SH3BP4
IVNS1ABP			SH3GLB1
JAK2			SIRT1
JMY			SIRT2
JUN			SLC38A9
KDM1A			SMCR8
KITLG			SMGl
KRT18			SNCA
KRT8			SNRNP70
LCK			SNX32
LGALS12			SNX5
LGALS3			SNX6
LRRK2			SOGA1
LTBR			SOGA3
LY96			SPTLC1
MADD			SPTLC2
MAEL			SQSTM1
MAGEA3			SREBF1
MAP2K5			SREBF2
MAP3K5			STAT3
MAPK7			STBD1
MAPK8			STING1
MAPK8IP1			STK11
MAPK8IP2			STUB1
MAPK9			SUPT5H
MARCHF7			SVIP
MAZ			SYNPO2
MCL1			TAB2
MDM2			TAB3
MELK			TBC1D14
MFF			TBC1D25
MIF			TBK1
MIR132			TEX264
MIR15A			TFEB
MIR16-1			TICAM1
MIR17			TIGAR
MIR198			TLK2
MIR21			TMEM150A
MIR210			TMEM150B
MIIR221			TMEM150C
MIR222			TMEM39A
MIR26B			TMEM39B
MIR27B			TMEM59
MIR449A			TOMM7
MKNK2			TP53
MLH1			TP53INP1
MLLT11			TP53INP2
MMP9			TPCN1
MNT			TPCN2
MOAP1			TREM2
MPV17L			TRIB3
MSH2			TRIM13
MSH6			TRIM14
MSX1			TRIM21
MUC1			TRIM22
MUL1			TRIM27
MYBBP1A			TRIM34
NACC2			TEIM38
NANOS3			TRIM5
NBN			TRIM6
NCK1			TRIM65
NCK2			TRIM68
NDUFA13			TRIM8
NDUFS3			TRIML1
NFATC4			TRIML2
NFE2L2			TSCl
NGF			TSC2
NGFR			TSPO
NKX3-1			UBA5
NLE1			UEQLN1
NME5			UEQLN2
NMT1			UBQLN4
NOC2L			UCHL1
NOG			UFC1
N0L3			UFL1
NONO			UFM1
NOS3			ULK1
NOX1			USP10
NR4A2			USP13
NUPR1			USP30
OPA1			USP33
P2RX4			USP36
P2RX7			UVRAG
P4HB			VDACl
PAK2			VPSI2D
PAK5			VPSI3D
PARK7			VPS26A
PARP1			VPS26B
PARP2			VPS35
PAWR			WAC
PCGF2			WASHC1
PDCD10			WDFY3
PDCD5			WDR24
PDCD6			WDR41
PDIA3			WDR6
PDK1			WDR8
PDK2			WDR81
PDPK1			WIPI2
PDX1			ZC3H12A
PEA15			ZKSCAN3
PELI3			ZMPSTE24
PERP
PF4
PHIP
PHLDA3
PIAS4
PIDD1
PIH1D1
PIK3R1
PINK1
PLAGL2
PLAUR
PLEKHF1
PISCR3
PMAIP1
PML
POLB
POU4F1
POU4F2
PPARD
PPIA
PPIF
PPM1F
PPP1CA
PPP1R13B
PPP1R15A
PPP2R1B
PPP3CC
PPP3R1
PRDX2
PRELID1
PRKCA
PRKCD
PRKDC
PRKN
PRKRA
PRODH
PSEN1
PSMD10
PSME3
PTEN
PTGIS
PTH
PTPMT1
PTPN1
PTPN2
PTPRC
PTPG1IP
PYCARD
QARS1
RACK1
RAF1
RB1
RB1CC1
RBCK1
RELA
RET
RFFL
RHOT1
RHOT2
RIPK1
RIPK3
RNF183
RNF186
RNF36
RNF41
RPL11
RPL26
RPS27L
RPS3
RPS6KB1
RPS7
RRP8
RTKN2
RTL10
S100A8
S100A9
SCG2
SCN2A
SCRT2
SELENOK
SELENOS
SENP1
SEPTIN4
SERINC3
SERPINE1
SFN
SFPQ
SFRP1
SFRP2
SGMS1
SGPL1
SGPP1
SH3RF1
SHH
SHISA5
SIAH1
SIAH2
SIRTl
SIVA1
SKIL
SLC25A5
SLC35F6
SLC9A3R1
SMLAD3
SNAI1
SNAI2
SNW1
SOD1
SOD2
SORT1
SP100
SRC
SRPX
SST
SSTR3
ST20
STK11
STK24
STK25
STK3
STK4
STRADB
STX4
STYXL1
SYVNl
TAF9
TAF9B
TCF7L2
TERT
TFDP1
TFDP2
TFBT
TGFB1
TGFB2
TGFBR1
THBS1
TICAM1
TICAM2
TIMM50
TIMP3
TLR3
TLR4
TM2D1
TMBIM1
TMBIM6
TMC8
TMEM102
TMEM117
TMEM109
TMEM14A
TMEM161A
TNF
TNFAIP3
TNFRSF10A
TNFRSF10B
TNFRSF10C
TNFRSF12A
TNFRSF1A
TNFRSF1B
TNFRSF25
TNFSF10
TNFSF12
TOPORS
TP53
TP53BP2
TP63
TP73
TPD52L1
TPT1
TRDD
TRAF1
TRAF2
TRAF7
TRAP1
TRIAP1
TRIB3
TRIM32
TRIM39
TXNDC12
TYROBP
UACA
UBB
UBE2K
UBE4B
UBQLN1
UMOD
UNC5B
URI1
USP28
USP47
VDAC2
VNN1
WDR35
WNT4
WWOX
XBP1
YAP1
YBX3
YWHAB
YWHAE
YWHAG
YWHAH
YWHAQ
YWHAZ
ZC3HC1
ZDHHC3
ZMYND11
ZNF205
ZNF385A
ZNF385B
ZNF622
ZSWIM2

## Sheet: Table S2
Table S2: The gene sets of 28 immune cells used for ssGSEA
Activated B cell	Activated CD4 T cell	Activated CD8 T cell	Activated dendritic cell	CD56bright natural killer cell	CD56dim natural killer cell	Central memory CD4 T cell	Central memory CD8 T cell	Effector memeory CD4 T cell	Effector memeory CD8 T cell	Eosinophil	Gamma delta T cell	Immature B cell	Macrophage	Mast cell	MDSC	Memory B cell	Monocyte	Natural killer cell	Natural killer T cell	Neutrophil	Plasmacytoid dendritic cell	Regulatory T cell	T follicular helper cell	Type 1 T helper cell	Type 17 T helper cell	Type 2 T helper cell
ADAM28	AIM2	ADRM1	ABCD1	ABAT	CYP27A1	ABHD3	ACTN4	ATM	ACAP1	GIPR	ACP5	CD22	AIF1	ADAMTS3	CCR2	AICDA	ASGR2	AKT3	BTN2A2	CREB5	CBX6	CCL3L1	B3GAT1	CD70	IL17A	ASB2
CD180	BIRC3	AHSA1	C1QC	C11orf75	DDX55	AHNAK	ADAM12	CASP3	APOL3	KRT18P50	AQP9	CYBB	CCL1	CPA3	CD14	CCNA2	CFP	AXL	CD101	CDA	DAB2	CD72	CDK5R1	TBX21	IL17RA	CSRP2
CD79B	BRIP1	C1GALT1C1	CAPG	C5orf15	DYRK2	ANXA2P2	ADCY9	CASQ1	ARHGAP10	LRMP	BTN3A2	FAM129C	CCL14	CMA1	CD2	CDKN3	ASGR1	BST2	CD109	CHST15	DDX17	CLEC5A	PDCD1	ADAM8	C2CD4A	DAPK1
BLK	CCL20	CCT6B	CCL3L3	CDHR1	RPL37A	AQP3	F13A1	CD300E	ATP10D	FOSB	C1orf54	FCRL1	CCL23	CTSG	CD86	CLCN5	CD1D	CDH2	CNPY3	S100A12	HIGD1A	FOXP3	BCL6	AHCYL2	C2CD4B	DLC1
CD19	CCL4	CD37	CD207	DCAF12	NOTCH3	ATHL1	FCER1G	DARS	C3AR1	RRP12	CARD8	FCRL3	CCL26	ARHGAP15	CXCR4	ENPP1	UPK3A	CRTAM	CNPY4	APOBEC3A	IDH3A	ITGA4	CD200	ALCAM	CA2	DNAJC12
MS4A1	CCL5	CD3D	CD302	DYNLL1	AKR7A3	BMI1	FCGR3B	DOCK9	CCR5	GPR183	CCL18	FCRL5	CD300LB	CPM	FCGR2A	FCER1A	ACTG1	CSF2RA	CREB1	CASP5	IL3RA	L1CAM	CD83	B3GALNT1	CCDC65	DUSP6
TNFRSF17	CCNB1	CD3E	ATP5B	GPR137B	GPRC5C	BZW2	FGF7	EXOSC9	CD160	NR4A3	CD209	FCRLA	CNR1	FCN1	FCGR2B	FCRL4	ANXA5	CTSZ	CRTC2	MMP25	MAGED1	LIPA	CD84	BBS12	CEACAM3	GNAI1
IGHM	CCR7	CD3G	ATP5L	HCP5	GRIN1	CD63	FKBP4	EZH2	CD55	ST3GAL6	CD33	HDAC9	CNR2	FTL	FCGR3A	MYC	ATP6V1B2	CXCL1	CRTC3	HAL	NUCB2	LRP1	FGF2	BST1	IL17C	LAMP3
GNG7	DUSP2	CD69	ATP6V1A	HDGFRP2	HLA-E	COL4A1	GLUD1	GDE1	CFLAR	DEPDC5	CD36	HLA-DQA1	EIF1	HSPA6	FERMT3	RUNX2	CFL1	CYTH1	CSF2	C1orf183	OFD1	LRRC42	GPR18	CD151	IL17F	NRP2
MICAL3	ESCO2	CD8A	BCL2L1	KRT86	PORCN	CYLD	GM2A	IL34	CMKLR1	PDE6C	CDK5	HVCN1	EIF4A1	ITGA9	GPSM3	SORL1	DAZAP2	DAXX	KLRC1	FFAR2	OGT	MARCO	CEBPA	CD47	IL17RC	OSBPL1A
SPIB	ETS1	CETN3	C1QB	MLST8	PSMC4	ELMO2	GUSB	NCOA4	DAPP1	PKD2L2	IL10RB	KIAA0226	FPR1	RNASE3	IL18BP	SOX5	CTBS	DGKH	FUT4	MAK	PDIA4	MMP12	CECR1	CD48	IL17RE	PDE4B
HLA-DOB	EXO1	CSE1L	SNURF	ELMOD3	UPP1	FYN	IL1RN	NEFL	FCRL6	GPR65	KLRF1	NCF1	FPR2	S100A4	IL4R	STAT5A	EMR4P	DLL4	ICAM2	CXCR1	SERTAD2	MNDA	CLEC10A	CD52	IL23A	PHLDA1
IGKC	EXOC6	GEMIN6	SPCS3	ENTPD5	IL21R	GLIPR1	NOL11	PDGFRL	FLT3LG	IL5RA	LGALS1	NCF1B	FRAT2	SIGLEC8	ITGAL	STAT5B	HIVEP2	DPYD	IL32	STEAP4	SIRPA	MRC1	CLEC4A	CD53	ILDR1	PLA2G4A
PNOC	IARS	GNLY	CCNA1	FAM119A	KIR2DS1	GSS	NTRK1	PTGS1	GZMM	P2RY14	MAPK7	P2RY10	GPR27	SLC6A4	ITGAM	TLR9	MARCKSL1	ERBB3	LAMP2	MGAM	TMED2	MS4A6A	CSF1R	CD59	LONRF3	RAB27B
FCRL2	ITK	GPT2	CEACAM8	FAM179A	KIR2DS2	IFITM2	RARA	REPS1	HAPLN3	DACH1	KLHL7	SP100	GPR77	PTGS2	PARVG		MBP	F11R	LILRB5	BTNL8	ENG	PELO	CTSS	CD6	SH2D6	RBMS3
BACH2	KIF11	GZMA	NOS2	CLIC2	KIR2DS5	ITGB1	RNF128	SCG2	HLA-DMB	DAPK2	KRT80	TXNIP	RNASE2	EGR3	PSAP		MMP15	FAM27A	KLRG1	CXCR2	FCAR	PLEK	DMN	CD68	TNIP2	RNF125
CR2	KNTC1	GZMH	SRA1	COX7A2L		ITGB2	SIGLEC1	SDPR	HLA-DPA1	EMR3	LAMC1	STAP1	MS4A2	PILRA	PTGER2		PNPLA6	FAM49A	HSPA4	TNFRSF10C	IGF1	PRSS23	DPP4	CD7	ABCA1	TMPRSS3
TCL1A	NUF2	GZMK	TNFRSF6B	CREB3L4		KLF5	TNFRSF11A	SIGLEC14	HLA-DPB1		LCORL	TAGAP	BASP1		PTGES2		TMBIM6	FASLG	HSPB6	VNN3	ITGA2B	PTGIR	LRRC32	CD96	ABCB1	GATA3
AKNA	PRC1	IL2RB	TREM1	CSF1		LSP1	TOX4	SIGLEC6	IFI16		LMNB1	ZCCHC2	IGSF6		S100A8		PQBP1	FCGR1A	ISM2		GABARAP	ST8SIA4	MC5R	CFHR3	ADAMTS12	BIRC5
ARHGAP25	PSAT1	LCK	TREML1	CSNK2A2		NDUFB9	UBA52	TAL1	LIME1		MEIS3P1		HK3		S100A9		TEX264	FN1	ITIH2		GPX1	STAB1	MICA	CHRM3	ANK1	CDC25C
CCL21	RGS1	MPZL1	RHOA	CSTA		PKM2	ULBP1	TFEC	LTK		MPL		VNN1				IKZF1	FSTL1	KDM4C		KRT23		NCAM1	CLEC7A	ANKRD22	CDC7
CD27	RTKN2	NKG7	SLC25A37	CSTB		SFXN3		TIPIN	NFKBIA		FABP1		FES					FUCA1	KIR2DS4		PROK2		NCR2	COL23A1	B3GALT2	CENPF
CD38	SAMSN1	PIK3IP1	TNFSF14	CTPS		SIRPG		TPK1	SETD7		FABP5		NPL					GBP3	KIRREL3		RALB		NRP1	COL4A4	CAMTA1	CXCR6
CLEC17A	SELL	PTRH2	TREML4	CTSD		SMAD4		UQCRB	SIK1		FADD		FZD2					GLS2	SDCBP		RETNLB		PDCD1LG2	COL5A3	CCR9	DHFR
CLEC9A	TRAT1	TIMM13	VNN2	FST		STX4		USP9Y	TRIB2		MFAP3L		FAM198B					GRB2	NFATC2IP		RNF141		PDCD6	DAB1	CD40	EVI5
CLECL1		ZAP70	XPO6	GATA2		TRADD		WIPF1			MINPP1		HNMT					LST1	MICB		SEC14L1		PRDX1	DLEU7	GPR44	GSTA4
			CLEC4C	GMPR		VIM		ZCRB1			RPS24		SLC15A3					BCL2	KIR2DL1		SEPX1		RAE1	DOC2B	IFT80	HELLS
			TNFAIP2	HDC		XRCC6					RPS7		CD4					CDC5L	KIR2DL3		EMP3		RAET1E	EMP1		IL26
			UBD	HEY1							RPS9		TXNDC3					FGF18	KIR3DL1		CD300LF		SIGLEC7	F12		LAIR2
			ACTR3	HOXA1							DBNL		FRMD4A					FUT5	KIR3DL2		ABTB1		SIGLEC9	FURIN
			RAB1A	HS2ST1							CCL13		CRYBB1					FZR1	NCR1		KLHL21		TYRO3	GAB3
			SLA	HS3ST1									HRH1					GAGE2	FOSL1		PHRF1		CHST12	GATM
			HLA-DQA2	BCL11B									WNT5B					IGFBP5	TSLP				CLIC3	GFPT2
			SIGLEC5	CDH3														KANK2	SLC7A7				IVNS1ABP	GPR25
			SLAMF9	MYL6B														LDB3	SPP1				KIR2DL2	GREM2
				NAA16															TREM2				LGMN	HAVCR1
				ClQA															UBASH3A					HSD11B1
				ClQB															YBX2					HUNK
				CYP27B1															CCDC88A					IGF2
				EIF3M															CLEC1A					RCSD1
																			THBD					RYR1
																			PDPN					SAV1
																			VCAM1					SELE
																			EMR1					SELP
																								SH3KBP1
																								SIT1
																								SLC35B3
																								SIGLEC10
																								SKAP1
																								THUMPD2
																								TIGIT
																								ZEB2
																								ENC1
																								FAM134B
																								FBXO30
																								FCGR2C
																								STAC
																								LTC4S
																								MAN1B1
																								MDH1
																								MMD
																								RGS16
																								IL12A
																								P2RX5
																								CD97
																								ITGB4
																								ICAM3
																								METRNL
																								TNFRSF1A
																								IRF1
																								HTR2B
																								CALD1
																								MOCOS
																								TRAF3IP2
																								TLR8
																								TRAF1
																								DUSP14

## Sheet: Table S3
Table S3: The gene sets of 9 immune-related pathways used for ssGSEA
APC co stimulation	CCR	Check-point	HLA	Inflammation-promoting	Parainflammation	T cell co-inhibition	T cell co-stimulation	Type I IFN Reponse
CD40	CCL16	IDO1	HLA-E	CCL5	CXCL10	BTLA	CD2	DDX4
CD58	TPO	LAG3	HLA-DPB2	CD19	PLAT	C10orf54	CD226	IFIT1
CD70	TGFBR2	CTLA4	HLA-C	CD8B	CCND1	CD160	CD27	IFIT2
ICOSLG	CXCL2	TNFRSF9	HLA-J	CXCL10	LGMN	CD244	CD28	IFIT3
SLAMF1	CCL14	ICOS	HLA-DQB1	CXCL13	PLAUR	CD274	CD40LG	IRF7
TNFSF14	TGFBR3	CD80	HLA-DQB2	CXCL9	AIM2	CTLA4	ICOS	ISG20
TNFSF15	IL11RA	PDCD1LG2	HLA-DQA2	GNLY	MMP7	HAVCR2	SLAMF1	MX1
TNFSF18	CCL11	TIGIT	HLA-DQA1	GZMB	ICAM1	LAG3	TNFRSF18	MX2
TNFSF4	IL4I1	CD70	HLA-A	IFNG	MX2	LAIR1	TNFRSF25	RSAD2
TNFSF8	IL33	TNFSF9	HLA-DMA	IL12A	CXCL9	TIGIT	TNFRSF4	TNFSF10
TNFSF9	CXCL12	ICOSLG	HLA-DOB	IL12B	ANXA1		TNFRSF8
	CXCL10	KIR3DL1	HLA-DRB1	IRF1	TLR2		TNFRSF9
	BMPER	CD86	HLA-H	PRF1	PLA2G2D		TNFSF14
	BMP8A	PDCD1	HLA-B	STAT1	ITGA2
	CXCL11	LAIR1	HLA-DRB5	TBX21	MX1
	IL21R	TNFRSF8	HLA-DOA		HMOX1
	IL17B	TNFSF15	HLA-DPB1		CD276
	TNFRSF9	TNFRSF14	HLA-DRA		TIRAP
	ILF2	IDO2	HLA-DRB6		IL33
	CX3CR1	CD276	HLA-L		PTGES
	CCR8	CD40	HLA-F		TNFRSF12A
	TNFSF12	TNFRSF4	HLA-G		SCARB1
	CSF3	TNFSF14	HLA-DMB		CD14
	TNFSF4	HHLA2	HLA-DPA1		BLNK
	BMP3	CD244			IFIT3
	CX3CL1	CD274			RETNLB
	BMP5	HAVCR2			IFIT2
	CXCR2	CD27			ISG15
	TNFRSF10D	BTLA			OAS2
	BMP2	LGALS9			REL
	CXCL14	TMIGD2			OAS3
	CCL28	CD28			CD44
	CXCL3	CD48			PPARG
	BMP6	TNFRSF25			BST2
	CCL21	CD40LG			OAS1
	CXCL9	ADORA2A			NOX1
	CCL23	VTCN1			PLA2G2A
	IL6	CD160			IFIT1
	TNFRSF18	CD44			IFITM3
	IL17RD	TNFSF18			IL1RN
	IL17D	TNFRSF18
	IL27	BTNL2
	CCL7	C10orf54
	IL1R1	CD200R1
	CXCR4	TNFSF4
	CXCR2P1	CD200
	TGFB1I1	NRP1
	IFNGR1
	IL9R
	IL1RAPL1
	IL11
	CSF1
	IL20RA
	IL25
	TNFRSF4
	IL18
	ILF3
	CCL20
	TNFRSF12A
	IL6ST
	CXCL13
	IL12B
	TNFRSF8
	IL6R
	BMPR2
	IFNE
	IL1RAPL2
	IL3RA
	BMP4
	CCL24
	TNFSF13B
	CCR4
	IL2RA
	IL32
	TNFRSF10C
	IL22RA1
	BMPR1A
	CXCR5
	CXCR3
	IFNA8
	IL17REL
	IFNB1
	IFNAR1
	TNFRSF1B
	CCL17
	IFNL1
	IL16
	IL1RL1
	ILK
	CCL25
	ILDR2
	CXCR1
	IL36RN
	IL34
	TGFB1
	IFNG
	IL19
	ILKAP
	BMP2K
	CCR10
	ILDR1
	EPO
	CCR7
	IL17C
	IL23A
	CCR5
	IL7
	EPOR
	CCL13
	IL2RG
	IL31RA
	TNFAIP6
	IFNL2
	BMP1
	IL12RB1
	TNFAIP8
	IL4R
	TNFRSF6B
	TNFAIP8L1
	TNFRSF10B
	IFNL3
	CCL5
	CXCL6
	CXCL1
	CCR3
	TNFSF11
	CSF1R
	IL21
	IL1RAP
	IL12RB2
	CCL1
	IL17RA
	CCR1
	IL1RN
	TNFRSF11B
	TNFRSF14
	IL13
	IL2RB
	BMP8B
	CCL2
	IL24
	IL18RAP
	TGFBI
	TNFSF10
	TNFRSF11A
	CXCL5
	IL5RA
	TNFSF9
	IL1RL2
	TNFRSF13C
	IL36G
	IL15RA
	TNFRSF21
	CXCL8
	IL22RA2
	TNFAIP8L2
	IL18R1
	IFNLR1
	CXCR6
	CCL3L3
	TNFRSF1A
	IL17RE
	IFNGR2
	IL17RC
	TNFAIP8L3
	ILVBL
	TGFBRAP1
	CCL4L1
	CSF2RA
	CCRN4L
	CCL26
	TNFAIP1
	CCRL2
	IFNA10
	TNFRSF17
	IFNA13
	IL20
	IL18BP
	CCL3L1
	TNFSF12-TNFSF13
	IL5
	IL23R
	IL26
	TNF
	TGFA
	CSF2
	IL1F10
	CXCL17
	TNFSF13
	IFNA4
	IL37
	IL12A
	IL7R
	IFNA1
	IL1A
	IL4
	IL2
	CCL22
	CSF3R
	IL10
	IFNK
	TGFB2
	IL1R2
	IL1B
	IL17F
	IL27RA
	IL15
	TNFSF8
	IL36B
	XCL1
	CXCL16
	TNFRSF19
	IL3
	CCL3
	IFNA2
	BMPR1B
	IFNA21
	TNFSF18
	CCL8
	IL17RB
	TNFRSF25
	IL22
	IL10RB
	IFNAR2
	CCL18
	IFNA16
	CSF2RB
	IL36A
	TNFAIP3
	IL13RA2
	IL13RA1
	CCR9
	TNFRSF10A
	IFNA7
	IFNW1
	XCL2
	TNFSF14
	CCR2
	BMP15
	BMP10
	CCL15-CCL14
	TGFBR1
	IFNA5
	BMP7
	IFNA14
	IL20RB
	IL10RA
	IFNA17
	CCR6
	TGFB3
	CCL15
	CCL4
	CCL27
	TNFRSF13B
	TNFAIP2
	IL31
	IL17A
	TNFSF15
	CCL19
	IFNA6
	IL9

## Sheet: Table S4
Table S4. The primer pairs utilized in Real-Time Quantitative PCR.
Gene	Primer	Sequence (5'-3')
Hum-STAT3	Forward	CTTTGAGACCGAGGTGTATCACC
	Reverse	GGTCAGCATGTTGTACCACAGG
Mus-STAT3	Forward	AGGAGTCTAACAACGGCAGCCT
	Reverse	GTGGTACACCTCAGTCTCGAAG
Hum-RIPK2	Forward	AGACCACTCCATGCTCTTCAGC
	Reverse	GATCCACTGCTGGGCTATACCA
Mus-RIPK2	Forward	TCGTGTGGATCCTCTCTGCTCT
	Reverse	TTCCAGGACAGTGGTGTGCCTT
Hum-GM2A	Forward	TACCTATGGGCTTCCTTGCCAC
	Reverse	GACGCTCTCTATGCGGTAGTTC
Mus-GM2A	Forward	TCCTGGAGATGTAGTCGTCAGC
	Reverse	CAGGTCACAGATGTTCTCGTAGC
Hum-ALOX5	Forward	GGAGAACCTGTTCATCAACCGC
	Reverse	CAGGTCTTCCTGCCAGTGATTC
Mus-ALOX5	Forward	TCTTCCTGGCACGACTTTGCTG
	Reverse	GCAGCCATTCAGGAACTGGTAG
Hum-DPP4	Forward	AAAGGCACCTGGGAAGTCATCG
	Reverse	CAGCTCACAACTGAGGCATGTC
Mus-DPP4	Forward	CACCTCTGATGGAAGCAGCTTC
	Reverse	GATAATCGCTGGTCAGAGCTTCG
Hum-β-ACTIN	Forward	CACCATTGGCAATGAGCGGTTC
	Reverse	AGGTCTTTGCGGATGTCCACGT
Mus-β-ACTIN	Forward	CATTGCTGACAGGATGCAGAAGG
	Reverse	TGCTGGAAGGTGGACAGTGAGG
